# Supplementary material for: Ancient home or in exile? The easternmost species of genus Starengovia Snegovaya, 2010 found in China (Opiliones, Nemastomatidae, Nemastomatinae)
Source: Zookeys. 2018 Jul 4;(770):105–15. doi: 10.3897/zookeys.770.25491 (PMC6041357; doi:10.3897/zookeys.770.25491)
Supplement: XML Treatment for Starengovia [file zookeys.770.25491-treatment1.xml]

<!DOCTYPE tp:taxon-treatment
  PUBLIC "-//TaxonX//DTD Taxonomic Treatment Publishing DTD v0 20100105//EN" "tax-treatment-NSO.dtd">
<tp:taxon-treatment xmlns:tp="http://www.plazi.org/taxpub"><tp:treatment-meta><kwd-group><label>Taxon classification</label><kwd><named-content xmlns:xlink="http://www.w3.org/1999/xlink" content-type="kingdom">Animalia</named-content></kwd><kwd><named-content xmlns:xlink="http://www.w3.org/1999/xlink" content-type="order">Opiliones</named-content></kwd><kwd><named-content xmlns:xlink="http://www.w3.org/1999/xlink" content-type="family">Nemastomatidae</named-content></kwd></kwd-group><mixed-citation publication-type="journal"><person-group><name><surname>Zhang</surname><given-names>Chao</given-names></name><name><surname>Martens</surname><given-names>Jochen</given-names></name></person-group><article-title>Ancient home or in exile? The easternmost species of genus <italic><tp:taxon-name><tp:taxon-name-part taxon-name-part-type="genus" reg="Starengovia">Starengovia</tp:taxon-name-part></tp:taxon-name></italic> Snegovaya, 2010 found in China (<tp:taxon-name><tp:taxon-name-part taxon-name-part-type="order">Opiliones</tp:taxon-name-part></tp:taxon-name>, <tp:taxon-name><tp:taxon-name-part taxon-name-part-type="family">Nemastomatidae</tp:taxon-name-part></tp:taxon-name>, <tp:taxon-name><tp:taxon-name-part taxon-name-part-type="subfamily">Nemastomatinae</tp:taxon-name-part></tp:taxon-name>)</article-title><source>Zookeys</source><day>04</day><month>7</month><year>2018</year><volume>2018</volume><issue>770</issue><fpage>105</fpage><lpage>115</lpage><pub-id pub-id-type="doi">10.3897/zookeys.770.25491</pub-id></mixed-citation></tp:treatment-meta><tp:nomenclature><tp:taxon-name>
              <tp:taxon-name-part taxon-name-part-type="genus" reg="Starengovia">Starengovia</tp:taxon-name-part>
            </tp:taxon-name><tp:taxon-authority>Snegovaya, 2010</tp:taxon-authority><tp:nomenclature-citation-list><tp:nomenclature-citation><tp:taxon-name>
                  <tp:taxon-name-part taxon-name-part-type="genus" reg="Starengovia">Starengovia</tp:taxon-name-part>
                </tp:taxon-name><comment>Snegovaya, 2010: 351–352; <xref ref-type="bibr" rid="B6">Schönhofer 2013</xref>: 47; <xref ref-type="bibr" rid="B4">Martens 2017</xref>: 187–188.</comment></tp:nomenclature-citation></tp:nomenclature-citation-list></tp:nomenclature><tp:treatment-sec sec-type="type species" id="SECID0E4DAC"><title>Type species.</title><p>
              <italic><tp:taxon-name><tp:taxon-name-part taxon-name-part-type="genus" reg="Starengovia">Starengovia</tp:taxon-name-part> <tp:taxon-name-part taxon-name-part-type="species" reg="kirgizica">kirgizica</tp:taxon-name-part></tp:taxon-name></italic> Snegovaya, 2010, original designation.</p></tp:treatment-sec><tp:treatment-sec sec-type="diagnosis" id="SECID0EOEAC"><title>Diagnosis.</title><p>Small species up to 1.7 mm, dorsal scutum with lines of anvil-shaped tubercles along margins of scutal areas. Pairs of para-median tubercles on opisthosomal areas of dorsal scutum. Truncus penis moderately slender, large muscle-containing inflated base, truncus in straight continuation of inflated base. Distal part of truncus with one large lateral wing on either side, glans inconspicuous, not well differentiated from truncus; armament of glans simple with symmetrical arrangement. Apophysis on basal cheliceral article of male well-marked, with a distad-directed hook, discharge area for secretion in a bowl-like excavation on medial side of apophysis (<xref ref-type="bibr" rid="B4">Martens 2017</xref>).</p></tp:treatment-sec><tp:treatment-sec sec-type="distribution" id="SECID0EYEAC"><title>Distribution.</title><p>China (Yunnan), Kyrgyzstan, Uzbekistan, Himalayas of Pakistan.</p></tp:treatment-sec><tp:treatment-sec sec-type="key" id="SECID0E4EAC"><title>Key to the currently known species of <italic><tp:taxon-name><tp:taxon-name-part taxon-name-part-type="genus" reg="Starengovia">Starengovia</tp:taxon-name-part></tp:taxon-name></italic></title><table-wrap content-type="key" position="anchor" orientation="portrait"><table id="TID0ETDAC" rules="all"><tbody><tr><td rowspan="1" colspan="1">1</td><td rowspan="1" colspan="1">Distributed in Yunnan, China, low para-median tubercles on opisthosomal areae III and IV (Figs <xref ref-type="fig" rid="F1">1</xref>, <xref ref-type="fig" rid="F2">8</xref>, <xref ref-type="fig" rid="F2">13</xref>, <xref ref-type="fig" rid="F4">26–27</xref>, <xref ref-type="fig" rid="F4">29–30</xref>), penis with alae of wings bent to ventral side (Figs <xref ref-type="fig" rid="F3">20–22</xref>)</td><td rowspan="1" colspan="1">
                      <bold><italic><tp:taxon-name><tp:taxon-name-part taxon-name-part-type="genus" reg="Starengovia">S.</tp:taxon-name-part> <tp:taxon-name-part taxon-name-part-type="species" reg="quadrituberculata">quadrituberculata</tp:taxon-name-part></tp:taxon-name></italic> sp. n.</bold>
                    </td></tr><tr><td rowspan="1" colspan="1">–</td><td rowspan="1" colspan="1">Distributed in Central Asia (Kyrgyzstan, Uzbekistan) and NW Pakistan; high slender or compact para-median tubercles on opisthosomal areae I–V; penis with alae of wings bent to ventral side or straight, not bent</td><td rowspan="1" colspan="1">
                      <bold>2</bold>
                    </td></tr><tr><td rowspan="1" colspan="1">2</td><td rowspan="1" colspan="1">Distributed in Kyrgyzstan (one record also in Uzbekistan), tubercles of dorsal scutum conical and compact; penis with alae of wings bent to ventral side</td><td rowspan="1" colspan="1">
                      <bold><italic><tp:taxon-name><tp:taxon-name-part taxon-name-part-type="genus" reg="Starengovia">S.</tp:taxon-name-part> <tp:taxon-name-part taxon-name-part-type="species" reg="kirgizica">kirgizica</tp:taxon-name-part></tp:taxon-name></italic></bold>
                    </td></tr><tr><td rowspan="1" colspan="1">–</td><td rowspan="1" colspan="1">Distributed in northwestern Pakistan, tubercles of dorsal scutum slender, penis with alae of wings straight, not bent to ventral side</td><td rowspan="1" colspan="1">
                      <bold><italic><tp:taxon-name><tp:taxon-name-part taxon-name-part-type="genus" reg="Starengovia">S.</tp:taxon-name-part> <tp:taxon-name-part taxon-name-part-type="species" reg="ivanloebli">ivanloebli</tp:taxon-name-part></tp:taxon-name></italic></bold>
                    </td></tr></tbody></table></table-wrap></tp:treatment-sec><tp:treatment-sec><!--Section generated to contain objects referenced in tp:taxon-treatment.--><fig id="F1" position="float" orientation="portrait"><label>Figures 1–7.</label><caption><p>
                  <italic><tp:taxon-name><tp:taxon-name-part taxon-name-part-type="genus" reg="Starengovia">Starengovia</tp:taxon-name-part> <tp:taxon-name-part taxon-name-part-type="species" reg="quadrituberculata">quadrituberculata</tp:taxon-name-part></tp:taxon-name></italic> sp. n. male (holotype) <bold>1</bold> Body, lateral view <bold>2</bold> Left chelicera, medial view <bold>3</bold> Left chelicera, ectal view <bold>4</bold> Basal segment of left chelicera, dorsal view <bold>5</bold> Left cheliceral fingers, frontal view <bold>6</bold> Left pedipalp, medial view <bold>7</bold> Left pedipalp, ectal view. Scale bars 0.5 mm (<bold>1</bold>); 0.25 mm (<bold>2–7</bold>).</p></caption><graphic xmlns:xlink="http://www.w3.org/1999/xlink" xlink:href="zookeys-770-105-g001.jpg" position="float" orientation="portrait" xlink:type="simple" id="oo_214720.jpg"/></fig><fig id="F2" position="float" orientation="portrait"><label>Figures 8–19.</label><caption><p>
                  <italic><tp:taxon-name><tp:taxon-name-part taxon-name-part-type="genus" reg="Starengovia">Starengovia</tp:taxon-name-part> <tp:taxon-name-part taxon-name-part-type="species" reg="quadrituberculata">quadrituberculata</tp:taxon-name-part></tp:taxon-name></italic> sp. n. <bold>8</bold> Body, male, dorsal view <bold>9–12</bold> Right legs, retrolateral view <bold>9</bold> Leg I <bold>10</bold> Leg II <bold>11</bold> Leg III <bold>12</bold> Leg IV <bold>13</bold> Body, female, dorsal view <bold>14</bold> Left chelicera, female, medial view <bold>15</bold> Left pedipalp, female, medial view <bold>16</bold> Ovipositor, ventral view <bold>17</bold> Ovipositor, dorsal view <bold>18</bold> Ovipositor, lateral view <bold>19</bold> Ovipositor, frontal view. Scale bars 1 mm (<bold>9–13</bold>); 0.5 mm (<bold>8</bold>); 0.25 mm (<bold>14–18</bold>).</p></caption><graphic xmlns:xlink="http://www.w3.org/1999/xlink" xlink:href="zookeys-770-105-g002.jpg" position="float" orientation="portrait" xlink:type="simple" id="oo_214722.jpg"/></fig><fig id="F4" position="float" orientation="portrait"><label>Figures 26–31.</label><caption><p>
                  <italic><tp:taxon-name><tp:taxon-name-part taxon-name-part-type="genus" reg="Starengovia">Starengovia</tp:taxon-name-part> <tp:taxon-name-part taxon-name-part-type="species" reg="quadrituberculata">quadrituberculata</tp:taxon-name-part></tp:taxon-name></italic> sp. n. Photographs of holotype male and female paratype <bold>26</bold> Body and parts of appendages, male, dorsal view <bold>27</bold> Ditto, lateral view <bold>28</bold> Ditto, ventral view <bold>29</bold> Body and parts of appendages, female, dorsal view <bold>30</bold> Ditto, lateral view <bold>31</bold> Ditto, ventral view. Scale bars 0.5 mm.</p></caption><graphic xmlns:xlink="http://www.w3.org/1999/xlink" xlink:href="zookeys-770-105-g004.jpg" position="float" orientation="portrait" xlink:type="simple" id="oo_214724.jpg"/></fig><fig id="F3" position="float" orientation="portrait"><label>Figures 20–25.</label><caption><p>
                  <italic><tp:taxon-name><tp:taxon-name-part taxon-name-part-type="genus" reg="Starengovia">Starengovia</tp:taxon-name-part> <tp:taxon-name-part taxon-name-part-type="species" reg="quadrituberculata">quadrituberculata</tp:taxon-name-part></tp:taxon-name></italic> sp. n. male (holotype) <bold>20</bold> Penis, dorsal view <bold>21</bold> Penis, ventral view <bold>22</bold> Penis, lateral view <bold>23</bold> Penis tip, dorsal view <bold>24</bold> Penis tip, ventral view <bold>25</bold> Penis tip, lateral view. Scale bars 0.25 mm (<bold>20–22</bold>); 0.05 mm (<bold>23–25</bold>).</p></caption><graphic xmlns:xlink="http://www.w3.org/1999/xlink" xlink:href="zookeys-770-105-g003.jpg" position="float" orientation="portrait" xlink:type="simple" id="oo_214723.jpg"/></fig></tp:treatment-sec><ref-list><ref id="B6"><mixed-citation xmlns:xlink="http://www.w3.org/1999/xlink" xlink:type="simple">
          <person-group><name name-style="western"><surname>Schönhofer</surname><given-names>AL</given-names></name></person-group> (<year>2013</year>) <article-title>A taxonomic catalogue of the <tp:taxon-name><tp:taxon-name-part taxon-name-part-type="suborder">Dyspnoi</tp:taxon-name-part></tp:taxon-name> Hansen and Sørensen, 1904 (<tp:taxon-name><tp:taxon-name-part taxon-name-part-type="class">Arachnida</tp:taxon-name-part></tp:taxon-name>: <tp:taxon-name><tp:taxon-name-part taxon-name-part-type="order">Opiliones</tp:taxon-name-part></tp:taxon-name>).</article-title> <source>Zootaxa</source> <volume>3679</volume>: <fpage>1</fpage>–<lpage>68</lpage>. <ext-link xlink:type="simple" ext-link-type="doi" xlink:href="10.11646/zootaxa.3679.1.1">https://doi.org/10.11646/zootaxa.3679.1.1</ext-link></mixed-citation></ref><ref id="B4"><mixed-citation xmlns:xlink="http://www.w3.org/1999/xlink" xlink:type="simple">
          <person-group><name name-style="western"><surname>Martens</surname><given-names>J</given-names></name></person-group> (<year>2017</year>) <article-title>On <italic><tp:taxon-name><tp:taxon-name-part taxon-name-part-type="genus">Starengovia</tp:taxon-name-part></tp:taxon-name></italic> Snegovaya, a genus of Asian nemastomatines (<tp:taxon-name><tp:taxon-name-part taxon-name-part-type="class">Arachnida</tp:taxon-name-part></tp:taxon-name>: <tp:taxon-name><tp:taxon-name-part taxon-name-part-type="order">Opiliones</tp:taxon-name-part></tp:taxon-name>: <tp:taxon-name><tp:taxon-name-part taxon-name-part-type="family">Nemastomatidae</tp:taxon-name-part></tp:taxon-name>).</article-title> <source>Revue Suisse de Zoologie</source> <volume>124</volume>: <fpage>187</fpage>–<lpage>201</lpage>. <ext-link xlink:type="simple" ext-link-type="doi" xlink:href="10.5281/zenodo.893462">https://doi.org/10.5281/zenodo.893462</ext-link></mixed-citation></ref></ref-list></tp:taxon-treatment>
