# Supplementary material for: Ancient home or in exile? The easternmost species of genus Starengovia Snegovaya, 2010 found in China (Opiliones, Nemastomatidae, Nemastomatinae)
Source: Zookeys. 2018 Jul 4;(770):105–15. doi: 10.3897/zookeys.770.25491 (PMC6041357; doi:10.3897/zookeys.770.25491)
Supplement: XML Treatment for Starengovia quadrituberculata [file zookeys.770.25491-treatment2.xml]

<!DOCTYPE tp:taxon-treatment
  PUBLIC "-//TaxonX//DTD Taxonomic Treatment Publishing DTD v0 20100105//EN" "tax-treatment-NSO.dtd">
<tp:taxon-treatment xmlns:tp="http://www.plazi.org/taxpub"><tp:treatment-meta><kwd-group><label>Taxon classification</label><kwd><named-content xmlns:xlink="http://www.w3.org/1999/xlink" content-type="kingdom">Animalia</named-content></kwd><kwd><named-content xmlns:xlink="http://www.w3.org/1999/xlink" content-type="order">Opiliones</named-content></kwd><kwd><named-content xmlns:xlink="http://www.w3.org/1999/xlink" content-type="family">Nemastomatidae</named-content></kwd></kwd-group><mixed-citation publication-type="journal"><person-group><name><surname>Zhang</surname><given-names>Chao</given-names></name><name><surname>Martens</surname><given-names>Jochen</given-names></name></person-group><article-title>Ancient home or in exile? The easternmost species of genus <italic><tp:taxon-name><tp:taxon-name-part taxon-name-part-type="genus" reg="Starengovia">Starengovia</tp:taxon-name-part></tp:taxon-name></italic> Snegovaya, 2010 found in China (<tp:taxon-name><tp:taxon-name-part taxon-name-part-type="order">Opiliones</tp:taxon-name-part></tp:taxon-name>, <tp:taxon-name><tp:taxon-name-part taxon-name-part-type="family">Nemastomatidae</tp:taxon-name-part></tp:taxon-name>, <tp:taxon-name><tp:taxon-name-part taxon-name-part-type="subfamily">Nemastomatinae</tp:taxon-name-part></tp:taxon-name>)</article-title><source>Zookeys</source><day>04</day><month>7</month><year>2018</year><volume>2018</volume><issue>770</issue><fpage>105</fpage><lpage>115</lpage><pub-id pub-id-type="doi">10.3897/zookeys.770.25491</pub-id></mixed-citation></tp:treatment-meta><tp:nomenclature><tp:taxon-name>
              <tp:taxon-name-part taxon-name-part-type="genus" reg="Starengovia">Starengovia</tp:taxon-name-part>
              <tp:taxon-name-part taxon-name-part-type="species" reg="quadrituberculata">quadrituberculata</tp:taxon-name-part>
              <object-id xmlns:xlink="http://www.w3.org/1999/xlink" content-type="zoobank" xlink:type="simple">http://zoobank.org/3A5FA717-6819-4873-BBE4-F14974B8F879</object-id>
            </tp:taxon-name><tp:taxon-status xmlns:xlink="http://www.w3.org/1999/xlink" xlink:type="simple">sp. n.</tp:taxon-status><xref ref-type="fig" rid="F1">Figs 1–7</xref><xref ref-type="fig" rid="F2">, 8–19</xref><xref ref-type="fig" rid="F3">, 20–25</xref><xref ref-type="fig" rid="F4">, 26–31</xref></tp:nomenclature><tp:treatment-sec sec-type="diagnosis" id="SECID0EZKAC"><title>Diagnosis.</title><p>Areae III–IV of opisthosomal region each with a pair of very low median tubercles inclined posteriorly. Basal segment of chelicerae dorso-distally with a triangular apophysis in male (in lateral view). Distal part of penis with extended lateral wing structure; width of the wings almost equivalent to length. Glans short, nearly cone-shaped; stylus short and conical. Scanty anvil-shaped tubercles confined to front margin of prosoma.</p></tp:treatment-sec><tp:treatment-sec sec-type="type locality" id="SECID0E5KAC"><title>Type locality.</title><p>CHINA, Yunnan Province: Baoshan City, Lujiang Town, Dahaoping, <named-content xmlns:xlink="http://www.w3.org/1999/xlink" content-type="dwc:verbatimCoordinates" xlink:type="simple"><named-content content-type="geo-json" specific-use="{&#34;type&#34;:&#34;Point&#34;,&#34;coordinates&#34;:[98.732778,24.961667]}" id="NCID0EHLAC" xlink:type="simple">24°57'42"N, 98°43'58"E</named-content></named-content>, 2142 m ASL, evergreen forest, sifted from leaf litter.</p><p>
              <bold>Type specimen.</bold> Holotype male (<abbrev xmlns:xlink="http://www.w3.org/1999/xlink" content-type="institution" xlink:title="Museum of Hebei University, Baoding, China" id="ABBRID0EQLAC" xlink:type="simple">MHBU</abbrev>-Opi-20171208). Adult male preserved in 75% ethanol, with genitalia in a separate microvial. Original label: <abbrev xmlns:xlink="http://www.w3.org/1999/xlink" content-type="institution" xlink:title="Museum of Hebei University, Baoding, China" id="ABBRID0EVLAC" xlink:type="simple">MHBU</abbrev>-Opi-20171208, CHINA: Yunnan Province, Baoshan City, Lujiang Town, Dahaoping, <named-content xmlns:xlink="http://www.w3.org/1999/xlink" content-type="dwc:verbatimCoordinates" xlink:type="simple"><named-content content-type="geo-json" specific-use="{&#34;type&#34;:&#34;Point&#34;,&#34;coordinates&#34;:[98.732778,24.961667]}" id="NCID0E4LAC" xlink:type="simple">24°57'42"N, 98°43'58"E</named-content></named-content>, 2142 m ASL, 23 November 2017, Y.N. Mu leg.</p></tp:treatment-sec><tp:treatment-sec sec-type="Paratype" id="SECID0ECMAC"><title>Paratype.</title><p>1♀ (<abbrev xmlns:xlink="http://www.w3.org/1999/xlink" content-type="institution" xlink:title="Museum of Hebei University, Baoding, China" id="ABBRID0EIMAC" xlink:type="simple">MHBU</abbrev>-Opi-20171209), same data as the holotype.</p></tp:treatment-sec><tp:treatment-sec sec-type="etymology" id="SECID0ENMAC"><title>Etymology.</title><p>The specific name is taken from the Latin <italic>quadri</italic>- (four) and <italic>tuberculum</italic> (tubercle, small apophysis), referring to the two pairs of small tubercles on opisthosomal areae III and IV.</p></tp:treatment-sec><tp:treatment-sec sec-type="description" id="SECID0EXMAC"><title>Description of the male holotype.</title><p>Habitus as in Figs <xref ref-type="fig" rid="F1">1</xref>, <xref ref-type="fig" rid="F2">8</xref>, <xref ref-type="fig" rid="F4">26–28</xref>. Coloration in alcohol: dorsum brown black, without silvery or golden markings (Fig. <xref ref-type="fig" rid="F4">26</xref>). Venter concolorous with the dorsum (Fig. <xref ref-type="fig" rid="F4">28</xref>), but intersegmental membranes whitish. Chelicerae and pedipalpi chestnut-brown. Legs deep black.</p><fig id="F1" position="float" orientation="portrait"><label>Figures 1–7.</label><caption><p>
                  <italic><tp:taxon-name><tp:taxon-name-part taxon-name-part-type="genus" reg="Starengovia">Starengovia</tp:taxon-name-part> <tp:taxon-name-part taxon-name-part-type="species" reg="quadrituberculata">quadrituberculata</tp:taxon-name-part></tp:taxon-name></italic> sp. n. male (holotype) <bold>1</bold> Body, lateral view <bold>2</bold> Left chelicera, medial view <bold>3</bold> Left chelicera, ectal view <bold>4</bold> Basal segment of left chelicera, dorsal view <bold>5</bold> Left cheliceral fingers, frontal view <bold>6</bold> Left pedipalp, medial view <bold>7</bold> Left pedipalp, ectal view. Scale bars 0.5 mm (<bold>1</bold>); 0.25 mm (<bold>2–7</bold>).</p></caption><graphic xmlns:xlink="http://www.w3.org/1999/xlink" xlink:href="zookeys-770-105-g001.jpg" position="float" orientation="portrait" xlink:type="simple" id="oo_214720.jpg"/></fig><p>
              <bold>Dorsum</bold> (Figs <xref ref-type="fig" rid="F2">8</xref>, <xref ref-type="fig" rid="F4">26</xref>). Body small, strongly sclerotized. Dorsal scutum ovoid in shape. Anterior margin of the carapace nearly rounded, armed with a continuous row of anvil-shaped tubercles, posterior margin slightly rounded, more quadrangular. Ocularium slightly elevated, rising from frontal margin of scutum, irregularly covered with quadrangular tubercles. Supracheliceral lamellae consisting of three small sclerite plates. Metapeltidial area and opisthosomal region (areae I–V) separated by lines of quadrangular tubercles similar to those at peripheral margins of the scutum. Areae III–IV each with a pair of low median pegs inclined posteriorly. Free tergites not visible from above.</p><fig id="F2" position="float" orientation="portrait"><label>Figures 8–19.</label><caption><p>
                  <italic><tp:taxon-name><tp:taxon-name-part taxon-name-part-type="genus" reg="Starengovia">Starengovia</tp:taxon-name-part> <tp:taxon-name-part taxon-name-part-type="species" reg="quadrituberculata">quadrituberculata</tp:taxon-name-part></tp:taxon-name></italic> sp. n. <bold>8</bold> Body, male, dorsal view <bold>9–12</bold> Right legs, retrolateral view <bold>9</bold> Leg I <bold>10</bold> Leg II <bold>11</bold> Leg III <bold>12</bold> Leg IV <bold>13</bold> Body, female, dorsal view <bold>14</bold> Left chelicera, female, medial view <bold>15</bold> Left pedipalp, female, medial view <bold>16</bold> Ovipositor, ventral view <bold>17</bold> Ovipositor, dorsal view <bold>18</bold> Ovipositor, lateral view <bold>19</bold> Ovipositor, frontal view. Scale bars 1 mm (<bold>9–13</bold>); 0.5 mm (<bold>8</bold>); 0.25 mm (<bold>14–18</bold>).</p></caption><graphic xmlns:xlink="http://www.w3.org/1999/xlink" xlink:href="zookeys-770-105-g002.jpg" position="float" orientation="portrait" xlink:type="simple" id="oo_214722.jpg"/></fig><p>
              <bold>Venter</bold> (Fig. <xref ref-type="fig" rid="F4">28</xref>). Coxae with scattered low rounded tubercles on ventral surfaces and pro-laterally and retro-laterally with a row of quadrangular tubercles. Genital operculum short, almost tongue-shaped, surface with scattered tubercles. Free sternites with few tubercles at margins.</p><p>
              <bold>Chelicerae</bold> (Figs <xref ref-type="fig" rid="F1">2–5</xref>). Basal segment ventrally and medially each with a rounded hump at the base (medial view, Fig. <xref ref-type="fig" rid="F1">2</xref>), and dorso-distally with a triangular apophysis distinctly surpassing front margin of basal segment, approximately as long as high (in lateral view), medially compressed and spoon-shaped (medial view, Fig. <xref ref-type="fig" rid="F1">2</xref>); apophysis medially inclined dorso-distally projecting into a pointed hook, dorsally with two long setae; the medial excavation of apophysis harbouring the secretion porefield; a few tubercles laterally and dorsally on medial part of basal segment (Figs <xref ref-type="fig" rid="F1">3–4</xref>); a multitude of minute granules on the ventro-lateral surface of basal segment (Fig. <xref ref-type="fig" rid="F1">3</xref>). The second segment with a few tubercles laterally and dorsally at base. Many long dorsal setae and rows of short setae at base of fixed finger (Fig. <xref ref-type="fig" rid="F1">2</xref>). Fingers short, with diaphanous teeth and dark subapical teeth: one dark tooth on movable finger, two dark teeth on fixed finger (Fig. <xref ref-type="fig" rid="F1">5</xref>).</p><p>
              <bold>Pedipalpi</bold> (Figs <xref ref-type="fig" rid="F1">6–7</xref>). Trochanters with three ventral seta-tipped tubercles. Femora and patellae with normal straight setae mainly on dorsal and lateral sides. Femora slightly swollen distally and ventrally with sparse clavate setae. Patellae ventrally slightly thickened and medially, ventrally and laterally with sparse clavate setae. Tibiae and tarsi densely covered with clavate setae all round.</p><p>
              <bold>Legs</bold> (Figs <xref ref-type="fig" rid="F2">9–12</xref>). Femora, patellae, and tibiae of leg I, III and IV slightly inflated. Femora, patellae, and tibiae of all legs densely covered with stiff, short bristles (Fig. <xref ref-type="fig" rid="F2">9</xref>). Pseudoarticulations of femora I–IV: 2/7/2/3; pseudoarticulations of metatarsi I–IV: 0/13/1/3. Tarsal segments I–II with two tarsomere groups: 8 (6+2), 24 (22+2); III–IV with three each: 9 (5+2+2), 9 (5+2+2).</p><p>
              <bold>Penis</bold> (Figs <xref ref-type="fig" rid="F3">20–25</xref>). Moderately slender; no clear distinction between truncus, glans, and stylus. Basis forming a large inflated part (occupying approximately one third of whole penis length) and deeply split into two parts each bearing one large muscle portions, basis well differentiated from rest of truncus; truncus beyond basis parallel-sided, distal portion close to glans inconspicuously curved (lateral view). Ventro-lateral side of truncus sub-distally with two broad foliate wing-like structures forming a transparent membrane, triangular, free pointed end curled to ventral side. Glans extremely short, armament of glans with pairs of short spicule-like setae; three pairs on dorsal side, two pairs more distally on both “lateral” sides, stylus short and rod-like.</p><fig id="F3" position="float" orientation="portrait"><label>Figures 20–25.</label><caption><p>
                  <italic><tp:taxon-name><tp:taxon-name-part taxon-name-part-type="genus" reg="Starengovia">Starengovia</tp:taxon-name-part> <tp:taxon-name-part taxon-name-part-type="species" reg="quadrituberculata">quadrituberculata</tp:taxon-name-part></tp:taxon-name></italic> sp. n. male (holotype) <bold>20</bold> Penis, dorsal view <bold>21</bold> Penis, ventral view <bold>22</bold> Penis, lateral view <bold>23</bold> Penis tip, dorsal view <bold>24</bold> Penis tip, ventral view <bold>25</bold> Penis tip, lateral view. Scale bars 0.25 mm (<bold>20–22</bold>); 0.05 mm (<bold>23–25</bold>).</p></caption><graphic xmlns:xlink="http://www.w3.org/1999/xlink" xlink:href="zookeys-770-105-g003.jpg" position="float" orientation="portrait" xlink:type="simple" id="oo_214723.jpg"/></fig><fig id="F4" position="float" orientation="portrait"><label>Figures 26–31.</label><caption><p>
                  <italic><tp:taxon-name><tp:taxon-name-part taxon-name-part-type="genus" reg="Starengovia">Starengovia</tp:taxon-name-part> <tp:taxon-name-part taxon-name-part-type="species" reg="quadrituberculata">quadrituberculata</tp:taxon-name-part></tp:taxon-name></italic> sp. n. Photographs of holotype male and female paratype <bold>26</bold> Body and parts of appendages, male, dorsal view <bold>27</bold> Ditto, lateral view <bold>28</bold> Ditto, ventral view <bold>29</bold> Body and parts of appendages, female, dorsal view <bold>30</bold> Ditto, lateral view <bold>31</bold> Ditto, ventral view. Scale bars 0.5 mm.</p></caption><graphic xmlns:xlink="http://www.w3.org/1999/xlink" xlink:href="zookeys-770-105-g004.jpg" position="float" orientation="portrait" xlink:type="simple" id="oo_214724.jpg"/></fig><p>
              <bold>Female</bold> (Figs <xref ref-type="fig" rid="F2">13–15</xref>, <xref ref-type="fig" rid="F4">29–31</xref>). In appearance and coloration similar to the male, but body much larger (Figs <xref ref-type="fig" rid="F2">13</xref>, <xref ref-type="fig" rid="F4">29</xref>). Free tergites visible from above (Fig. <xref ref-type="fig" rid="F2">13</xref>). Basal segment of chelicerae dorso-distally with a hump covered with two long setae, and ventrally with a multitude of minute granules, similar granules medially at the base (Fig. <xref ref-type="fig" rid="F2">14</xref>). Patellae of pedipalpi with many clavate hairs (Fig. <xref ref-type="fig" rid="F2">15</xref>). Pseudoarticulations of femora I–IV: 2/7/2/3–4; pseudoarticulations of metatarsi I–IV: 1/14/2/3. Tarsal segments I–IV: 9 (7+2), 15 (13+2), 8 (4+2+2), 10 (6+2+2).</p><p>
              <bold>Ovipositor</bold> (Figs <xref ref-type="fig" rid="F2">16–19</xref>). Short type (<xref ref-type="bibr" rid="B5">Martens et al. 1981</xref>, <xref ref-type="bibr" rid="B11">Suzuki 1974</xref>: 88), unsegmented. The apical furca bipartite, each bearing 16 setae in three groups: six long setae at the base of furca (Fig. <xref ref-type="fig" rid="F2">18</xref>), four short ones medially at the margin of apical lobe (Fig. <xref ref-type="fig" rid="F2">19</xref>), and six long ones between former two groups (Fig. <xref ref-type="fig" rid="F2">19</xref>).</p></tp:treatment-sec><tp:treatment-sec sec-type="description" id="SECID0EMHAE"><title>Measurements.</title><p>Male holotype (female paratype): Body 1.41 (1.75) long. 0.96 (1.26) wide at the widest portion. Ocularium 0.13 (0.18) long, 0.23 (0.23) wide. Basal segment of chelicerae 0.32 (0.30) long; second segment of chelicerae 0.45 (0.54) long. Penis 0.75 long (including glans), 0.05 wide at base, alate part 0.20 wide, fork 0.39 long. Ovipositor 0.60 long. Measurements of left pedipalp and right legs as in Tables <xref ref-type="table" rid="T1">1</xref>, <xref ref-type="table" rid="T2">2</xref>.</p><table-wrap id="T1" position="float" orientation="portrait"><label>Table 1.</label><caption><p>
                  <italic><tp:taxon-name><tp:taxon-name-part taxon-name-part-type="genus" reg="Starengovia">Starengovia</tp:taxon-name-part> <tp:taxon-name-part taxon-name-part-type="species" reg="quadrituberculata">quadrituberculata</tp:taxon-name-part></tp:taxon-name></italic> sp. n. Measurements of the pedipalp and legs of the male holotype, as length/depth.</p></caption><table id="TID0EPAAE" rules="all"><tbody><tr><th rowspan="1" colspan="1"/><th rowspan="1" colspan="1">Trochanter</th><th rowspan="1" colspan="1">Femur</th><th rowspan="1" colspan="1">Patella</th><th rowspan="1" colspan="1">Tibia</th><th rowspan="1" colspan="1">Metatarsus</th><th rowspan="1" colspan="1">Tarsus</th><th rowspan="1" colspan="1">Total</th></tr><tr><td rowspan="1" colspan="1">Pedipalp</td><td rowspan="1" colspan="1">0.21/0.11</td><td rowspan="1" colspan="1">0.63/0.06</td><td rowspan="1" colspan="1">0.48/0.07</td><td rowspan="1" colspan="1">0.41/0.08</td><td rowspan="1" colspan="1"/><td rowspan="1" colspan="1">0.27/0.07</td><td rowspan="1" colspan="1">2.00</td></tr><tr><td rowspan="1" colspan="1">Leg I</td><td rowspan="1" colspan="1">0.22/0.14</td><td rowspan="1" colspan="1">0.91/0.16</td><td rowspan="1" colspan="1">0.37/0.17</td><td rowspan="1" colspan="1">0.59/0.17</td><td rowspan="1" colspan="1">1.15/0.06</td><td rowspan="1" colspan="1">1.01/0.05</td><td rowspan="1" colspan="1">4.25</td></tr><tr><td rowspan="1" colspan="1">Leg II</td><td rowspan="1" colspan="1">0.22/0.14</td><td rowspan="1" colspan="1">1.85/0.09</td><td rowspan="1" colspan="1">0.50/0.13</td><td rowspan="1" colspan="1">1.28/0.10</td><td rowspan="1" colspan="1">3.29/0.06</td><td rowspan="1" colspan="1">2.17/0.05</td><td rowspan="1" colspan="1">9.31</td></tr><tr><td rowspan="1" colspan="1">Leg III</td><td rowspan="1" colspan="1">0.22/0.14</td><td rowspan="1" colspan="1">1.01/0.16</td><td rowspan="1" colspan="1">0.34/0.18</td><td rowspan="1" colspan="1">0.56/0.14</td><td rowspan="1" colspan="1">1.13/0.06</td><td rowspan="1" colspan="1">0.96/0.05</td><td rowspan="1" colspan="1">4.22</td></tr><tr><td rowspan="1" colspan="1">Leg IV</td><td rowspan="1" colspan="1">0.22/0.14</td><td rowspan="1" colspan="1">1.40/0.14</td><td rowspan="1" colspan="1">0.36/0.17</td><td rowspan="1" colspan="1">0.79/0.15</td><td rowspan="1" colspan="1">1.65/0.06</td><td rowspan="1" colspan="1">1.20/0.05</td><td rowspan="1" colspan="1">5.62</td></tr></tbody></table></table-wrap><table-wrap id="T2" position="float" orientation="portrait"><label>Table 2.</label><caption><p>
                  <italic><tp:taxon-name><tp:taxon-name-part taxon-name-part-type="genus" reg="Starengovia">Starengovia</tp:taxon-name-part> <tp:taxon-name-part taxon-name-part-type="species" reg="quadrituberculata">quadrituberculata</tp:taxon-name-part></tp:taxon-name></italic> sp. n. Measurements of the pedipalp and legs of the female paratype, as length/depth.</p></caption><table id="TID0EKIAE" rules="all"><tbody><tr><th rowspan="1" colspan="1"/><th rowspan="1" colspan="1">Trochanter</th><th rowspan="1" colspan="1">Femur</th><th rowspan="1" colspan="1">Patella</th><th rowspan="1" colspan="1">Tibia</th><th rowspan="1" colspan="1">Metatarsus</th><th rowspan="1" colspan="1">Tarsus</th><th rowspan="1" colspan="1">Total</th></tr><tr><td rowspan="1" colspan="1">Pedipalp</td><td rowspan="1" colspan="1">0.23/0.11</td><td rowspan="1" colspan="1">0.66/0.06</td><td rowspan="1" colspan="1">0.53/0.07</td><td rowspan="1" colspan="1">0.42/0.06</td><td rowspan="1" colspan="1"/><td rowspan="1" colspan="1">0.29/0.07</td><td rowspan="1" colspan="1">2.13</td></tr><tr><td rowspan="1" colspan="1">Leg I</td><td rowspan="1" colspan="1">0.22/0.14</td><td rowspan="1" colspan="1">0.89/0.15</td><td rowspan="1" colspan="1">0.37/0.16</td><td rowspan="1" colspan="1">0.59/0.15</td><td rowspan="1" colspan="1">1.13/0.06</td><td rowspan="1" colspan="1">1.02/0.05</td><td rowspan="1" colspan="1">4.22</td></tr><tr><td rowspan="1" colspan="1">Leg II</td><td rowspan="1" colspan="1">0.22/0.14</td><td rowspan="1" colspan="1">1.82/0.09</td><td rowspan="1" colspan="1">0.53/0.13</td><td rowspan="1" colspan="1">1.22/0.10</td><td rowspan="1" colspan="1">3.26/0.06</td><td rowspan="1" colspan="1">2.13/0.05</td><td rowspan="1" colspan="1">9.18</td></tr><tr><td rowspan="1" colspan="1">Leg III</td><td rowspan="1" colspan="1">0.22/0.14</td><td rowspan="1" colspan="1">0.91/0.14</td><td rowspan="1" colspan="1">0.35/0.17</td><td rowspan="1" colspan="1">0.53/0.14</td><td rowspan="1" colspan="1">1.15/0.06</td><td rowspan="1" colspan="1">0.91/0.05</td><td rowspan="1" colspan="1">4.07</td></tr><tr><td rowspan="1" colspan="1">Leg IV</td><td rowspan="1" colspan="1">0.22/0.14</td><td rowspan="1" colspan="1">1.36/0.13</td><td rowspan="1" colspan="1">0.37/0.17</td><td rowspan="1" colspan="1">0.70/0.12</td><td rowspan="1" colspan="1">1.60/0.06</td><td rowspan="1" colspan="1">1.19/0.05</td><td rowspan="1" colspan="1">5.44</td></tr></tbody></table></table-wrap></tp:treatment-sec><tp:treatment-sec sec-type="habitat" id="SECID0EWSAE"><title>Habitat.</title><p>The specimens were collected by leaf litter sieving in broad-leaved forest under dense canopy at an altitude of 2142 m ASL.</p></tp:treatment-sec><tp:treatment-sec sec-type="distribution" id="SECID0E2SAE"><title>Distribution.</title><p>Known only from the type locality in southern Yunnan Province, China.</p></tp:treatment-sec><ref-list><ref id="B5"><mixed-citation xmlns:xlink="http://www.w3.org/1999/xlink" xlink:type="simple">
          <person-group><name name-style="western"><surname>Martens</surname><given-names>J</given-names></name><name name-style="western"><surname>Hoheisel</surname><given-names>U</given-names></name><name name-style="western"><surname>Götze</surname><given-names>M</given-names></name></person-group> (<year>1981</year>) <article-title>Vergleichende Anatomie der Legeröhren der <tp:taxon-name><tp:taxon-name-part taxon-name-part-type="order">Opiliones</tp:taxon-name-part></tp:taxon-name> als Beitrag zur Phylogenie der Ordnung (<tp:taxon-name><tp:taxon-name-part taxon-name-part-type="class">Arachnida</tp:taxon-name-part></tp:taxon-name>). Zoologische Jahrbücher.</article-title> <source>Abteilung für Ontogenie und Anatomie der Tiere</source> <volume>105</volume>: <fpage>13</fpage>–<lpage>76</lpage>.</mixed-citation></ref><ref id="B11"><mixed-citation xmlns:xlink="http://www.w3.org/1999/xlink" xlink:type="simple">
          <person-group><name name-style="western"><surname>Suzuki</surname><given-names>S</given-names></name></person-group> (<year>1974</year>) <article-title>The Japanese species of the genus <italic><tp:taxon-name><tp:taxon-name-part taxon-name-part-type="genus">Sabacon</tp:taxon-name-part></tp:taxon-name></italic> (<tp:taxon-name><tp:taxon-name-part taxon-name-part-type="class">Arachnida</tp:taxon-name-part></tp:taxon-name>, <tp:taxon-name><tp:taxon-name-part taxon-name-part-type="order">Opiliones</tp:taxon-name-part></tp:taxon-name>, <tp:taxon-name><tp:taxon-name-part taxon-name-part-type="family">Ischyropsalididae</tp:taxon-name-part></tp:taxon-name>).</article-title> <source>Journal of Science of the Hiroshima University</source> <volume>25</volume>: <fpage>83</fpage>–<lpage>108</lpage>.</mixed-citation></ref></ref-list></tp:taxon-treatment>
